# Supplementary material for: Epigenetic Modifiers: Exploring the Roles of Histone Methyltransferases and Demethylases in Cancer and Neurodegeneration
Source: Biology (Basel). 2024 Dec 3;13(12):1008. doi: 10.3390/biology13121008 (PMC11673268; doi:10.3390/biology13121008)
Supplement: Supplementary file 1 [file biology-13-01008-s001.zip]

Archive with 1 entries (1 files):
- biology-3298876-supplementary.pdf
